# Supplementary material for: Identification of missing variants by combining multiple analytic pipelines
Source: BMC Bioinformatics. 2018 Apr 16;19:139. doi: 10.1186/s12859-018-2151-0 (PMC5902939; doi:10.1186/s12859-018-2151-0)
Supplement: Supplementary file 7 — Table S7. The full list of variants identified in APP, PSEN1 and PSEN2 by each workflow. (XLSX 14 kb) [file 12859_2018_2151_MOESM7_ESM.xlsx]

## Sheet: Sheet1
Table S7. The full list of variants identified in APP, PSEN1 and PSEN2 by each workflow
Gene	Chr	Pos	Ref	Alt	Protein change	BWA-MEM		NovoAlign		# Alt		AD pathogenicity	Publication	GnomAD EUR non-Fin freq	CADD	SIFT	Poly-Phen2
						multi	single	multi	single	EOAD	CTR
APP	21	27264096	C	A	p.V717F	yes	yes	no	yes	1	0	Pathogenic	[25]	0	35	D	D
APP	21	27264098	A	G	p.I716T	no	yes	no	no	1	0	Pathogenic	[26]	0	29.2	D	D
APP	21	27269932	C	T	p.A673T	no	yes	yes	yes	0	1	Protective	[27, 28]	0.0003632	22.5	T	B
PSEN1	14	73637653	C	T	p.A79V	yes	yes	yes	yes	2	0	Pathogenic	[29, 30]	2.369e-05	33	D	D
PSEN1	14	73659420	G	C	p.G206A	yes	yes	yes	yes	1	0	Pathogenic	[31, 32]	0	27.1	D	D
PSEN1	14	73659443	C	T	p.H214Y	no	yes	yes	yes	1	0	Pathogenic	[33, 34]	8.952e-06	28.9	D	D
PSEN1	14	73659456	C	T	p.P218L	yes	yes	yes	yes	1	0	Pathogenic	[35]	1.79e-05	32	D	D
PSEN1	14	73664755	G	C	p.L262F	yes	yes	no	no	1	0	Pathogenic	[36]	0	25.6	D	D
PSEN1	14	73664766	G	T	p.G266V	yes	yes	no	yes	1	0	New - Potential pathogenic		0	32	D	D
PSEN1	14	73664775	G	A	p.R269H	yes	yes	yes	yes	1	0	Pathogenic	[37, 38]	0	34	D	D
PSEN1	14	73683890	G	A	p.A396T	yes	yes	no	yes	1	0	Pathogenic	[34]	0	33	D	D
PSEN2	1	227069661	C	T	p.T18M	yes	yes	yes	yes	0	1	Unclear	[41]	3.158e-05	29.8	D	P
PSEN2	1	227069678	G	A	p.E24K	no	yes	no	yes	0	1	New - Unknown		1.792e-05	24.4	D	B
PSEN2	1	227069691	C	T	p.P28L	yes	yes	yes	yes	0	1	New - Unknown		8.969e-06	13.89	T	B
PSEN2	1	227069718	G	A	p.G37D	yes	yes	yes	yes	0	1	New - Unknown		0	0.008	T	B
PSEN2	1	227071448	C	T	p.R62C	yes	yes	yes	yes	0	1	Unclear	[42, 43, 44]	0.0003242	25.4	D	P
PSEN2	1	227071449	G	A	p.R62H	yes	yes	yes	yes	2	6	Not pathogenic	[29]	0.002325	16.22	T	B
PSEN2	1	227071469	C	G	p.P69A	no	no	no	yes	0	1	Unclear	[45]	0.0001501	9.363	T	B
PSEN2	1	227071475	C	T	p.R71W	yes	yes	yes	yes	2	12	Not pathogenic	[42]	0.003965	26.2	D	B
PSEN2	1	227071518	C	T	p.A85V	yes	yes	yes	yes	0	1	Pathogenic	[24]	8.955e-06	29.9	D	D
PSEN2	1	227073244	A	G	p.Y121C	no	yes	no	yes	1	0	New - Potential pathogenic		8.975e-06	27.2	D	D
PSEN2	1	227073271	C	T	p.S130L	yes	yes	yes	yes	0	3	Unclear	[46]	0.001122	31	D	P
PSEN2	1	227075813	A	G	p.M174V	no	yes	yes	yes	0	1	Unclear	[47, 48]	0.0003552	15.53	T	B
PSEN2	1	227076568	C	T	p.P202L	yes	yes	yes	yes	0	1	New - Unknown		8.97e-06	22.4	T	B
PSEN2	1	227076676	T	C	p.L238P	yes	no	no	yes	1	0	Pathogenic	[39]	2.687e-05	26.8	D	D
PSEN2	1	227076735	G	A	p.A258T	yes	yes	yes	yes	0	4	Not pathogenic	[49]	0.0002164	26.8	T	P
PSEN2	1	227077798	A	G	p.R284G	no	yes	no	yes	1	0	Potential pathogenic	[40]	8.952e-06	28.8	D	D
PSEN2	1	227078994	C	T	p.T301M	yes	yes	yes	yes	0	1	Unclear	[50]	8.711e-05	22.8	T	B
PSEN2	1	227079455	T	C	p.Y328H	yes	yes	yes	yes	0	1	New - Unknown		1.79e-05	16.96	T	P
PSEN2	1	227081765	C	T	p.A377V	no	yes	yes	yes	1	1	Not pathogenic	[51]	7.177e-05	34	D	D
PSEN2	1	227081774	C	A	p.T380K	yes	yes	yes	yes	0	1	New - Unknown		1.58e-05	27.3	T	D
Each variant in APP, PSEN1 and PSEN2 identified using four different workflows are presented. For each variant, the Hugo Gene Nomenclature Committee approved gene symbol, the genomic position based on hg19, protein annotation, gnomAD European non-Finnish allele frequency, CADD scores (PHRED-like), SIFT and PolyPhen 2 annotations are provided. Publications identifying the variants are presented. A…
Chr: chromosome
Pos: position
Ref: reference allele
Alt: alternative allele
# Alt: number of samples carrying the alternative allele
SIFT-D: deleterious
SIFT-T: tolerated
PolyPhen2-P: possibly damaging
PolyPhen2-B: benign
PolyPhen2-D: probably damaging
